# Supplementary material for: Effect of the Bacterial Chaperones SecB and Trigger Factor (TF) on the Folding Dynamics and In Vitro Translocation of Cytoplasmic and Secretory Model Proteins
Source: Int J Mol Sci. 2025 Nov 27;26(23):11485. doi: 10.3390/ijms262311485 (PMC12691745; doi:10.3390/ijms262311485)
Supplement: Supplementary file 1 [file ijms-26-11485-s001.zip]

Archive with 1 entries (1 files):
- ijms-3983837-supplementary.pdf
